# Supplementary material for: Rapid species-level metagenome profiling and containment estimation with sylph
Source: Nat Biotechnol. 2024 Oct 8;43(8):1348–59. doi: 10.1038/s41587-024-02412-y (PMC12339375; doi:10.1038/s41587-024-02412-y)
Supplement: Supplementary file 3 — Supplementary Tables 1 and 2A–E as separate Excel sheets. Captions for each supplementary table are in the first cell of each sheet. [file 41587_2024_2412_MOESM3_ESM.xlsx]

## Sheet: Sup. Table 1
Supplementary Table 1: 50 gut metagenomes taken from GMrepo v2 used for testing sylph/MetaPhlAn4/mOTUs3.
Project	Reads accession	Type of data	Seq. technology	metadata	metadata	metadata	metadata	metadata	metadata	metadata	metadata	metadata
PRJNA400072	SRR6468621	Metagenomics	Illumina HiSeq 2000	14818330	24	NULL	NULL	United States of America	NULL	NULL	D035061	1
PRJEB1220	ERR209848	Metagenomics	IllumiNULL Genome ANULLlyzer IIx	NULL	50	Female	23.0469	Spain	-3.70377	40.4166	D003093	1
PRJEB2054	ERR011201	Metagenomics	Illumina Genome Analyzer II	2827391	69	Female	NULL	Denmark	NULL	NULL	D006262	1
PRJNA546034	SRR10278451	Metagenomics	Illumina HiSeq 2000	NULL	NULL	Female	NULL	NULL	NULL	NULL	D065626	NULL
PRJEB6456	ERR526021	Metagenomics	Illumina HiSeq 2000	19064276	NULL	NULL	NULL	Spain	-3.70377	40.4166	D006262	1
PRJEB4336	ERR321109	Metagenomics	Illumina Genome Analyzer II	8569999	NULL	NULL	21.8	Denmark	12.5683	55.6761	D006262	0
PRJNA46337	SRR1614731	Metagenomics	454 GS FLX Titanium	NULL	NULL	Male	NULL	NULL	NULL	NULL	D020345	0
PRJNA48479	SRR532541	Metagenomics	Illumina HiSeq 2000	NULL	NULL	Female	NULL	NULL	NULL	NULL	D006262	NULL
PRJEB4336	ERR321561	Metagenomics	Illumina HiSeq 2000	58533367	NULL	NULL	32.7	Denmark	12.5683	55.6761	D009765	1
PRJNA401977	SRR6075151	Metagenomics	ILLUMINA	18373702	NULL	Female	NULL	China	NULL	NULL	D037841	1
PRJEB21528	ERR2017435	Metagenomics	Illumina	21572434	NULL	NULL	NULL	China	12.5683	55.6761	D006262	1
PRJEB8094	ERR719726	Metagenomics	Illumina HiSeq 1000	4000000	22	Female	23.1473	Canada	-71.2428	46.8033	D006262	1
PRJNA388263	SRR5813285	Metagenomics	Illumina HiSeq 4000	5379960	27	Male	20.8	United States of America	-122.14	37.44	D006262	1
PRJNA237362	SRR1765182	Metagenomics	Illumina HiSeq 2000	313557	NULL	NULL	NULL	United States of America	NULL	NULL	D035061	1
PRJNA237362	SRR1214571	Metagenomics	Illumina HiSeq 2000	241524	NULL	NULL	NULL	United States of America	NULL	NULL	D035061	1
PRJEB13870	ERR1398250	Metagenomics	Illumina HiSeq 2682	23032590	NULL	NULL	NULL	China	116.3	39.9	D006973	1
PRJEB6070	ERR480984	Metagenomics	Illumina	NULL	59	NULL	24	Germany	NULL	NULL	D015179	1
PRJNA48479	SRR528337	Metagenomics	Illumina HiSeq 2000	NULL	NULL	Male	NULL	NULL	NULL	NULL	D006262	NULL
PRJNA48479	SRR1804181	Metagenomics	Illumina HiSeq 2000	NULL	NULL	Male	NULL	NULL	NULL	NULL	D006262	NULL
PRJNA401977	SRR6075232	Metagenomics	ILLUMINA	36926179	NULL	Female	NULL	China	NULL	NULL	D016640	1
PRJNA389280	SRR5983313	Metagenomics	Illumina HiSeq 2000	29934609	76	Female	NULL	United States of America	NULL	NULL	D003424	1
PRJEB1220	ERR209458	Metagenomics	IllumiNULL Genome ANULLlyzer IIx	NULL	60	Female	25.7	Denmark	12.5683	55.6761	D006262	1
PRJEB6070	ERR479104	Metagenomics	Illumina	NULL	66	NULL	24	France	NULL	NULL	D000236	1
PRJEB11532	ERR1137151	Metagenomics	ILLUMINA	23488452	NULL	NULL	NULL	NULL	NULL	NULL	D006262	NULL
PRJNA510445	SRR8427965	Metagenomics	Illumina HiSeq 2500	5608994	NULL	Female	NULL	NULL	NULL	NULL	D003550	NULL
PRJEB12357	ERR1297654	Metagenomics	Illumina HiSeq 2000	NULL	NULL	NULL	NULL	Netherlands	5	52	D009765	1
PRJNA385949	SRR5651443	Metagenomics	Illumina HiSeq 2000	9069136	NULL	NULL	NULL	United States of America	-84.3214	33.7921	D006262	1
PRJEB6070	ERR479206	Metagenomics	Illumina	NULL	61	NULL	23	France	NULL	NULL	D006262	1
PRJNA387903	SRR5597305	Metagenomics	Illumina MiSeq	NULL	0.827397	Female	NULL	Finland	NULL	NULL	D006262	0
PRJEB6337	ERR527117	Metagenomics	Illumina hiseq 2000	1873531	NULL	NULL	NULL	China	120	30	D006262	1
PRJNA395744	SRR5866424	Metagenomics	Illumina HiSeq 2000	NULL	NULL	NULL	NULL	Denmark	NULL	NULL	D006262	1
PRJNA389280	SRR5983328	Metagenomics	Illumina HiSeq 2000	NULL	16	Male	NULL	The United States of America	NULL	NULL	D003424	1
PRJNA510445	SRR8353774	Metagenomics	Illumina HiSeq 2000	9259793	NULL	Female	NULL	NULL	NULL	NULL	D003550	NULL
PRJEB12357	ERR1297603	Metagenomics	Illumina HiSeq 2000	NULL	NULL	NULL	NULL	Netherlands	5	52	D009765	1
PRJNA48479	SRR1569915	Metagenomics	Illumina HiSeq 2000	NULL	NULL	Male	NULL	NULL	NULL	NULL	D006262	NULL
PRJNA510445	SRR8427684	Metagenomics	Illumina HiSeq 2500	24049449	NULL	Male	NULL	NULL	NULL	NULL	D003550	NULL
PRJEB4336	ERR321526	Metagenomics	Illumina Genome Analyzer IIx	2743969	NULL	NULL	33.9	Denmark	12.5683	55.6761	D009765	1
PRJNA473126	SRR7217864	Metagenomics	NextSeq 500	NULL	0.00336758	NULL	NULL	United States of America	-90.1994	38.627	D006262	NULL
PRJNA389280	SRR5983472	Metagenomics	Illumina HiSeq 2000	17583495	56	Male	NULL	United States of America	NULL	NULL	D003424	1
PRJNA48479	SRR528049	Metagenomics	Illumina HiSeq 2000	NULL	NULL	Female	NULL	NULL	NULL	NULL	D006262	NULL
PRJEB7774	ERR688454	Metagenomics	Illumina HiSeq 2000	NULL	62	Female	32.8	Austria	13.0429	47.8015	D000236	1
PRJEB6092	ERR505097	Metagenomics	Illumina HiSeq 1000	22666994	NULL	NULL	NULL	Australia	151.211	33.86	D006262	1
PRJEB12449	ERR1293793	Metagenomics	Illumina	NULL	71	Male	24.7	USA	NULL	NULL	D015179	NULL
PRJEB6456	ERR525793	Metagenomics	Illumina HiSeq 2000	17447064	NULL	NULL	NULL	Denmark	12.5683	55.6761	D006262	1
PRJNA510445	SRR8353861	Metagenomics	Illumina HiSeq 2000	13976873	NULL	Female	NULL	NULL	NULL	NULL	D003550	NULL
PRJEB15371	ERR1620336	Metagenomics	Illumina	50635879	13	Male	17.5781	China	12.5683	55.6761	D013851	1
PRJNA398089	SRR5936099	Metagenomics	Illumina HiSeq 2000	11811124	NULL	Male	NULL	United States of America	NULL	NULL	D035061	1
PRJNA237362	SRR1214858	Metagenomics	Illumina HiSeq 2000	592419	NULL	NULL	NULL	United States of America	NULL	NULL	D035061	1
PRJNA237362	SRR1214319	Metagenomics	Illumina HiSeq 2000	5423442	NULL	NULL	NULL	United States of America	NULL	NULL	D003424	1
PRJNA48479	SRR1804314	Metagenomics	Illumina HiSeq 2000	NULL	NULL	Male	NULL	NULL	NULL	NULL	D006262	NULL

## Sheet: Sup. Table 2A
Supplementary Table 2A: Species-level representative genomes of UHGG passing the 0.05 FDR threshold for the Parkinson's disease MWAS: Continuous 98% ANI model. P-values were obtained by 2-sided z-tests for the ANI covariate from a logistic regression model. Multiple testing correction was done via Benjamini-Hochberg.
P-val	Lineage	Species representative	Genome	Regression coefficient (effect size)
6.38982e-07	d__Bacteria;p__Firmicutes_A;c__Clostridia;o__Oscillospirales;f__Ruminococcaceae;g__Ruthenibacterium;s__Ruthenibacterium lactatiformans	MGYG000003682	MGYG000162149	1.25544
4.41456e-06	d__Bacteria;p__Firmicutes;c__Bacilli;o__Erysipelotrichales;f__Erysipelotrichaceae;g__Clostridium_AQ;s__Clostridium_AQ innocuum	MGYG000001396	MGYG000161606	0.965943
3.27065e-05	d__Bacteria;p__Firmicutes;c__Bacilli;o__Lactobacillales;f__Streptococcaceae;g__Streptococcus;s__Streptococcus parasanguinis_B	MGYG000000199	MGYG000078824	-1.98029
4.00322e-05	d__Bacteria;p__Firmicutes_A;c__Clostridia;o__Oscillospirales;f__Acutalibacteraceae;g__Clostridium_A;s__Clostridium_A leptum	MGYG000000069	MGYG000058750	0.809698
4.08025e-05	d__Bacteria;p__Firmicutes_A;c__Clostridia;o__Oscillospirales;f__Oscillospiraceae;g__CAG-110;s__CAG-110 sp003525905	MGYG000002060	MGYG000020578	5.18283
7.1202e-05	d__Bacteria;p__Firmicutes_A;c__Clostridia;o__Oscillospirales;f__Ruminococcaceae;g__Fournierella;s__Fournierella sp900543285	MGYG000004126	MGYG000179987	1.59972
9.12211e-05	d__Bacteria;p__Firmicutes;c__Bacilli;o__Lactobacillales;f__Streptococcaceae;g__Streptococcus;s__Streptococcus mutans	MGYG000000277	MGYG000012920	1.95317
0.000124913	d__Bacteria;p__Firmicutes_A;c__Clostridia;o__Eubacteriales;f__Eubacteriaceae;g__Eubacterium;s__Eubacterium callanderi	MGYG000000121	MGYG000092907	1.23595
0.000134311	d__Bacteria;p__Firmicutes_A;c__Clostridia;o__Monoglobales_A;f__UBA1381;g__CAG-41;s__CAG-41 sp900066215	MGYG000000033	MGYG000138135	-1.04598
0.000165807	d__Bacteria;p__Firmicutes_A;c__Clostridia;o__Lachnospirales;f__Lachnospiraceae;g__Agathobacter;s__Agathobacter rectalis	MGYG000002492	MGYG000050262	-0.970209
0.000222181	d__Bacteria;p__Bacteroidota;c__Bacteroidia;o__Bacteroidales;f__Bacteroidaceae;g__Bacteroides;s__Bacteroides cellulosilyticus	MGYG000002455	MGYG000195892	1.1228
0.000266412	d__Bacteria;p__Firmicutes;c__Bacilli;o__Erysipelotrichales;f__Erysipelatoclostridiaceae;g__Coprobacillus;s__Coprobacillus cateniformis	MGYG000001402	MGYG000056199	1.40441
0.00026838	d__Bacteria;p__Firmicutes_A;c__Clostridia_A;o__Christensenellales;f__CAG-74;g__Firm-11;s__Firm-11 sp900540045	MGYG000003875	MGYG000073359	1.16358
0.000273811	d__Bacteria;p__Firmicutes_A;c__Clostridia;o__Lachnospirales;f__Lachnospiraceae;g__Eisenbergiella;s__Eisenbergiella tayi	MGYG000002330	MGYG000109365	0.790487
0.000273896	d__Bacteria;p__Firmicutes_A;c__Clostridia;o__Lachnospirales;f__Lachnospiraceae;g__Blautia_A;s__Blautia_A wexlerae_A	MGYG000001338	MGYG000056056	-1.01162
0.000282308	d__Bacteria;p__Firmicutes_A;c__Clostridia;o__Lachnospirales;f__Lachnospiraceae;g__Roseburia;s__Roseburia intestinalis	MGYG000000076	MGYG000117587	-0.906574
0.000288729	d__Bacteria;p__Firmicutes_A;c__Clostridia;o__Oscillospirales;f__Ruminococcaceae;g__D5;s__D5 sp900113995	MGYG000004663	MGYG000093622	1.23959
0.000313725	d__Bacteria;p__Firmicutes_A;c__Clostridia_A;o__Christensenellales;f__CAG-74;g__UMGS1600;s__UMGS1600 sp900553295	MGYG000001237	MGYG000091203	1.87531
0.000315535	d__Bacteria;p__Firmicutes_A;c__Clostridia;o__Oscillospirales;f__Oscillospiraceae;g__UBA5446;s__UBA5446 sp900544295	MGYG000002152	MGYG000130103	1.14707
0.000327466	d__Bacteria;p__Firmicutes_A;c__Clostridia;o__Oscillospirales;f__Ruminococcaceae;g__Anaerotruncus;s__Anaerotruncus rubiinfantis	MGYG000000131	MGYG000099815	1.75912
0.000356505	d__Bacteria;p__Bacteroidota;c__Bacteroidia;o__Bacteroidales;f__Rikenellaceae;g__Alistipes_A;s__Alistipes_A indistinctus	MGYG000001385	MGYG000112839	0.663574
0.000368491	d__Bacteria;p__Actinobacteriota;c__Actinomycetia;o__Actinomycetales;f__Bifidobacteriaceae;g__Bifidobacterium;s__Bifidobacterium dentium	MGYG000001354	MGYG000282441	2.31119
0.000394876	d__Bacteria;p__Firmicutes_A;c__Clostridia_A;o__Christensenellales;f__QAND01;g__UMGS1975;s__UMGS1975 sp900546685	MGYG000002681	MGYG000045221	0.532125
0.000407148	d__Bacteria;p__Firmicutes_A;c__Clostridia;o__Oscillospirales;f__Acutalibacteraceae;g__Acutalibacter;s__Acutalibacter timonensis	MGYG000001539	MGYG000009697	1.20728
0.000419731	d__Bacteria;p__Firmicutes_A;c__Clostridia;o__Oscillospirales;f__Acutalibacteraceae;g__UMGS1071;s__UMGS1071 sp900542375	MGYG000004236	MGYG000005623	0.616622

## Sheet: Sup. Table 2B
Supplementary Table 2B: Species-level representative genomes of UHGG passing the 0.10 FDR threshold for the Parkinson's disease MWAS: Continuous 98% ANI model. P-values were obtained by 2-sided z-tests for the ANI covariate from a logistic regression model. Multiple testing correction for FDR was done via Benjamini-Hochberg.
P-val	Lineage	Species representative	Genome	Regression coefficient (effect size)
6.38982e-07	d__Bacteria;p__Firmicutes_A;c__Clostridia;o__Oscillospirales;f__Ruminococcaceae;g__Ruthenibacterium;s__Ruthenibacterium lactatiformans	MGYG000003682	MGYG000162149	1.25544
4.41456e-06	d__Bacteria;p__Firmicutes;c__Bacilli;o__Erysipelotrichales;f__Erysipelotrichaceae;g__Clostridium_AQ;s__Clostridium_AQ innocuum	MGYG000001396	MGYG000161606	0.965943
3.27065e-05	d__Bacteria;p__Firmicutes;c__Bacilli;o__Lactobacillales;f__Streptococcaceae;g__Streptococcus;s__Streptococcus parasanguinis_B	MGYG000000199	MGYG000078824	-1.98029
4.00322e-05	d__Bacteria;p__Firmicutes_A;c__Clostridia;o__Oscillospirales;f__Acutalibacteraceae;g__Clostridium_A;s__Clostridium_A leptum	MGYG000000069	MGYG000058750	0.809698
4.08025e-05	d__Bacteria;p__Firmicutes_A;c__Clostridia;o__Oscillospirales;f__Oscillospiraceae;g__CAG-110;s__CAG-110 sp003525905	MGYG000002060	MGYG000020578	5.18283
9.12211e-05	d__Bacteria;p__Firmicutes;c__Bacilli;o__Lactobacillales;f__Streptococcaceae;g__Streptococcus;s__Streptococcus mutans	MGYG000000277	MGYG000012920	1.95317
0.000288729	d__Bacteria;p__Firmicutes_A;c__Clostridia;o__Oscillospirales;f__Ruminococcaceae;g__D5;s__D5 sp900113995	MGYG000004663	MGYG000093622	1.23959
0.000327466	d__Bacteria;p__Firmicutes_A;c__Clostridia;o__Oscillospirales;f__Ruminococcaceae;g__Anaerotruncus;s__Anaerotruncus rubiinfantis	MGYG000000131	MGYG000099815	1.75912
0.000368491	d__Bacteria;p__Actinobacteriota;c__Actinomycetia;o__Actinomycetales;f__Bifidobacteriaceae;g__Bifidobacterium;s__Bifidobacterium dentium	MGYG000001354	MGYG000282441	2.31119
0.000407148	d__Bacteria;p__Firmicutes_A;c__Clostridia;o__Oscillospirales;f__Acutalibacteraceae;g__Acutalibacter;s__Acutalibacter timonensis	MGYG000001539	MGYG000009697	1.20728
0.000468255	d__Bacteria;p__Bacteroidota;c__Bacteroidia;o__Bacteroidales;f__Rikenellaceae;g__Alistipes_A;s__Alistipes_A indistinctus	MGYG000001385	MGYG000214451	0.544112
0.000495611	d__Bacteria;p__Firmicutes_A;c__Clostridia;o__Oscillospirales;f__Ruminococcaceae;g__Faecalibacterium;s__Faecalibacterium prausnitzii_G	MGYG000002545	MGYG000047000	-1.70202
0.000514329	d__Bacteria;p__Firmicutes_A;c__Clostridia_A;o__Christensenellales;f__QAND01;g__UMGS1975;s__UMGS1975 sp900546685	MGYG000002681	MGYG000008824	0.644518
0.000526921	d__Bacteria;p__Firmicutes_A;c__Clostridia;o__Oscillospirales;f__Acutalibacteraceae;g__Ruminococcus_E;s__Ruminococcus_E bromii_B	MGYG000000258	MGYG000220761	1.48242
0.000607047	d__Bacteria;p__Firmicutes_A;c__Clostridia;o__Oscillospirales;f__Oscillospiraceae;g__Intestinimonas;s__Intestinimonas massiliensis	MGYG000001502	MGYG000131731	0.768586
0.000622721	d__Bacteria;p__Firmicutes_A;c__Clostridia;o__Oscillospirales;f__Oscillospiraceae;g__UBA5446;s__UBA5446 sp900544295	MGYG000002152	MGYG000058556	1.00405
0.000624915	d__Bacteria;p__Firmicutes_A;c__Clostridia;o__Lachnospirales;f__Lachnospiraceae;g__Enterocloster;s__Enterocloster citroniae	MGYG000000198	MGYG000070184	0.897578
0.000651645	d__Bacteria;p__Firmicutes_A;c__Clostridia;o__Oscillospirales;f__Acutalibacteraceae;g__UMGS1071;s__UMGS1071 sp900541905	MGYG000004115	MGYG000253365	0.62433
0.000669371	d__Bacteria;p__Firmicutes_A;c__Clostridia;o__Oscillospirales;f__Acutalibacteraceae;g__UMGS1623;s__ ERS746909	MGYG000002697	MGYG000177883	0.573463
0.000678157	d__Bacteria;p__Firmicutes_A;c__Clostridia;o__Oscillospirales;f__Acutalibacteraceae;g__UMGS1623;s__ ERS634916	MGYG000002697	MGYG000127277	0.559157
0.000714046	d__Bacteria;p__Firmicutes_A;c__Clostridia;o__Oscillospirales;f__Acutalibacteraceae;g__UMGS1623;s__ ERS554244	MGYG000002697	MGYG000211745	0.567104
0.000746893	d__Bacteria;p__Firmicutes_A;c__Clostridia;o__Lachnospirales;f__Lachnospiraceae;g__Eisenbergiella;s__Eisenbergiella tayi	MGYG000002330	MGYG000011774	0.831854
0.000757701	d__Bacteria;p__Firmicutes;c__Bacilli;o__Lactobacillales;f__Streptococcaceae;g__Streptococcus;s__Streptococcus parasanguinis	MGYG000000023	MGYG000192592	-1.94299
0.000913745	d__Bacteria;p__Firmicutes_A;c__Clostridia;o__Eubacteriales;f__Eubacteriaceae;g__Eubacterium;s__Eubacterium callanderi	MGYG000000121	MGYG000183773	0.867613
0.000940387	d__Bacteria;p__Firmicutes;c__Bacilli;o__Haloplasmatales_A;f__Turicibacteraceae;g__Turicibacter;s__Turicibacter sp001543345	MGYG000000037	MGYG000000037	1.3864
0.00098685	d__Bacteria;p__Firmicutes_A;c__Clostridia_A;o__Christensenellales;f__UBA1750;g__UBA7102;s__UBA7102 sp900760085	MGYG000004153	MGYG000251787	1.05457
0.000994506	d__Bacteria;p__Firmicutes_A;c__Clostridia;o__Oscillospirales;f__Ruminococcaceae;g__Fournierella;s__Fournierella sp900543285	MGYG000004126	MGYG000004126	6.3058
0.00107432	d__Bacteria;p__Firmicutes;c__Bacilli;o__Erysipelotrichales;f__Erysipelatoclostridiaceae;g__Coprobacillus;s__Coprobacillus cateniformis	MGYG000001402	MGYG000253594	1.10015
0.00114091	d__Bacteria;p__Proteobacteria;c__Gammaproteobacteria;o__Enterobacterales;f__Enterobacteriaceae;g__Escherichia;s__Escherichia coli_D	MGYG000002506	MGYG000140868	1.30449
0.00117539	d__Bacteria;p__Actinobacteriota;c__Actinomycetia;o__Actinomycetales;f__Bifidobacteriaceae;g__Bifidobacterium;s__Bifidobacterium bifidum	MGYG000002396	MGYG000035437	0.799287
0.00117898	d__Bacteria;p__Firmicutes_A;c__Clostridia;o__Oscillospirales;f__Acutalibacteraceae;g__UMGS1623;s__ ERS746853	MGYG000002697	MGYG000124089	0.569655
0.00123136	d__Bacteria;p__Firmicutes_A;c__Clostridia_A;o__Christensenellales;f__CAG-74;g__UMGS1600;s__UMGS1600 sp900553295	MGYG000001237	MGYG000006229	1.70585
0.00125067	d__Bacteria;p__Firmicutes_A;c__Clostridia;o__Lachnospirales;f__Lachnospiraceae;g__Hungatella;s__Hungatella sp005845265	MGYG000000150	MGYG000102546	0.702744
0.00126895	d__Bacteria;p__Firmicutes;c__Bacilli;o__Lactobacillales;f__Lactobacillaceae;g__Lacticaseibacillus;s__Lacticaseibacillus rhamnosus	MGYG000001293	MGYG000151113	2.34612
0.00132637	d__Bacteria;p__Firmicutes_A;c__Clostridia;o__Oscillospirales;f__Oscillospiraceae;g__UBA5446;s__UBA5446 sp004553625	MGYG000001723	MGYG000258004	0.844477
0.0013463	d__Bacteria;p__Actinobacteriota;c__Coriobacteriia;o__Coriobacteriales;f__Eggerthellaceae;g__Gordonibacter;s__Gordonibacter urolithinfaciens	MGYG000002352	MGYG000002352	0.953029
0.00136859	d__Bacteria;p__Firmicutes_A;c__Clostridia;o__Monoglobales_A;f__UBA1381;g__CAG-41;s__CAG-41 sp900066215	MGYG000000033	MGYG000072442	-0.850828
0.00137414	d__Bacteria;p__Firmicutes_A;c__Clostridia;o__Lachnospirales;f__Lachnospiraceae;g__Blautia_A;s__Blautia_A wexlerae_A	MGYG000001338	MGYG000188097	-0.857821
0.00137492	d__Bacteria;p__Firmicutes_A;c__Clostridia;o__Lachnospirales;f__Lachnospiraceae;g__Agathobacter;s__Agathobacter rectalis	MGYG000002492	MGYG000027129	-0.927512
0.00139342	d__Bacteria;p__Verrucomicrobiota;c__Verrucomicrobiae;o__Verrucomicrobiales;f__Akkermansiaceae;g__Akkermansia;s__Akkermansia sp001580195	MGYG000002378	MGYG000136744	0.6152
0.00140529	d__Bacteria;p__Firmicutes_A;c__Clostridia;o__Lachnospirales;f__Lachnospiraceae;g__Agathobacter;s__Agathobacter sp000434275	MGYG000000136	MGYG000271546	-1.30994
0.00141608	d__Bacteria;p__Bacteroidota;c__Bacteroidia;o__Bacteroidales;f__Tannerellaceae;g__Parabacteroides;s__Parabacteroides distasonis	MGYG000002438	MGYG000007619	0.772049
0.0014644	d__Bacteria;p__Bacteroidota;c__Bacteroidia;o__Bacteroidales;f__Bacteroidaceae;g__Prevotella;s__Prevotella sp900557255	MGYG000002293	MGYG000087027	-1.34824
0.00146553	d__Bacteria;p__Firmicutes_A;c__Clostridia;o__Oscillospirales;f__Acutalibacteraceae;g__UMGS1071;s__UMGS1071 sp900542375	MGYG000004236	MGYG000158706	0.562704
0.00146817	d__Bacteria;p__Firmicutes_A;c__Clostridia;o__Oscillospirales;f__Acutalibacteraceae;g__UMGS1623;s__ ERS746818	MGYG000002697	MGYG000198563	0.52302
0.00148725	d__Bacteria;p__Bacteroidota;c__Bacteroidia;o__Bacteroidales;f__Bacteroidaceae;g__Bacteroides;s__Bacteroides cellulosilyticus	MGYG000002455	MGYG000077248	0.856612
0.00152738	d__Bacteria;p__Firmicutes_A;c__Clostridia;o__Lachnospirales;f__Lachnospiraceae;g__Roseburia;s__Roseburia intestinalis	MGYG000000076	MGYG000223125	-0.82298
0.00153236	d__Bacteria;p__Firmicutes_A;c__Clostridia_A;o__Christensenellales;f__CAG-74;g__Firm-11;s__Firm-11 sp900540045	MGYG000003875	MGYG000263714	1.0781
0.0015381	d__Bacteria;p__Firmicutes_A;c__Clostridia;o__Oscillospirales;f__Ruminococcaceae;g__Anaerotruncus;s__Anaerotruncus colihominis	MGYG000000004	MGYG000248670	0.830486
0.00154932	d__Bacteria;p__Firmicutes_A;c__Clostridia;o__Lachnospirales;f__Lachnospiraceae;g__UMGS1375;s__UMGS1375 sp900066615	MGYG000000140	MGYG000080987	-0.718778
0.00155478	d__Bacteria;p__Firmicutes_A;c__Clostridia;o__Oscillospirales;f__CAG-382;g__UCG-010;s__ ERS746863	MGYG000004125	MGYG000251953	0.872029
0.00156041	d__Bacteria;p__Firmicutes_A;c__Clostridia;o__Oscillospirales;f__Acutalibacteraceae;g__UBA1691;s__UBA1691 sp900544375	MGYG000003987	MGYG000277671	0.401149
0.0016028	d__Bacteria;p__Firmicutes_A;c__Clostridia;o__Oscillospirales;f__Ruminococcaceae;g__HGM13222;s__HGM13222 sp900757485	MGYG000004022	MGYG000106174	1.6193
0.00160389	d__Bacteria;p__Firmicutes_A;c__Clostridia;o__Lachnospirales;f__Lachnospiraceae;g__KLE1615;s__KLE1615 sp900066985	MGYG000000193	MGYG000260982	-1.5346
P-val	Lineage	Species representative	Genome	Regression coefficient (effect size)

## Sheet: Sup. Table 2C
Supplementary Table 2C: Species-level representative genomes of UHGG passing the 0.05 FDR threshold for the Parkinson's disease MWAS: 99% 0-1 thresholding model. P-values were obtained by 2-sided z-tests for the ANI covariate from a logistic regression model. Multiple testing correction for FDR was done via Benjamini-Hochberg.
P-val	Lineage	Species representative	Genome	Regression coefficient (effect size)
0.000285017	0.000285017	d__Bacteria;p__Actinobacteriota;c__Actinomycetia;o__Actinomycetales;f__Bifidobacteriaceae;g__Bifidobacterium;s__Bifidobacterium dentium	MGYG000001354	MGYG000260420	1.15548
2.80605e-05	2.80605e-05	d__Bacteria;p__Actinobacteriota;c__Actinomycetia;o__Actinomycetales;f__Bifidobacteriaceae;g__Bifidobacterium;s__Bifidobacterium infantis	MGYG000001292	MGYG000036240	0.891374
0.000343489	0.000343489	d__Bacteria;p__Actinobacteriota;c__Actinomycetia;o__Actinomycetales;f__Bifidobacteriaceae;g__Bifidobacterium;s__Bifidobacterium pseudocatenulatum	MGYG000003683	MGYG000240428	1.19931
0.000274301	0.000274301	d__Bacteria;p__Bacteroidota;c__Bacteroidia;o__Bacteroidales;f__Bacteroidaceae;g__Bacteroides;s__Bacteroides uniformis	MGYG000001346	MGYG000155952	0.679833
0.000330163	0.000330163	d__Bacteria;p__Bacteroidota;c__Bacteroidia;o__Bacteroidales;f__Rikenellaceae;g__Alistipes_A;s__Alistipes_A indistinctus	MGYG000001385	MGYG000247489	0.938084
0.000293236	0.000293236	d__Bacteria;p__Firmicutes_A;c__Clostridia_A;o__Christensenellales;f__QAND01;g__UMGS1975;s__UMGS1975 sp900546685	MGYG000002681	MGYG000141179	0.806753
0.000388593	0.000388593	d__Bacteria;p__Firmicutes_A;c__Clostridia;o__Lachnospirales;f__Lachnospiraceae;g__Agathobacter;s__Agathobacter faecis	MGYG000003694	MGYG000180866	-1.19354
0.000342655	0.000342655	d__Bacteria;p__Firmicutes_A;c__Clostridia;o__Lachnospirales;f__Lachnospiraceae;g__Blautia_A;s__Blautia_A wexlerae_A	MGYG000001338	MGYG000165879	-0.97029
0.000446429	0.000446429	d__Bacteria;p__Firmicutes_A;c__Clostridia;o__Lachnospirales;f__Lachnospiraceae;g__Clostridium_Q;s__Clostridium_Q sp000435655	MGYG000003074	MGYG000087697	-1.86147
6.80118e-06	6.80118e-06	d__Bacteria;p__Firmicutes_A;c__Clostridia;o__Lachnospirales;f__Lachnospiraceae;g__Dorea_A;s__Dorea_A longicatena	MGYG000000038	MGYG000020909	-1.55266
0.000247117	0.000247117	d__Bacteria;p__Firmicutes_A;c__Clostridia;o__Lachnospirales;f__Lachnospiraceae;g__Faecalimonas;s__Faecalimonas umbilicata	MGYG000001439	MGYG000283036	-1.28307
7.0484e-05	7.0484e-05	d__Bacteria;p__Firmicutes_A;c__Clostridia;o__Lachnospirales;f__Lachnospiraceae;g__Roseburia;s__Roseburia intestinalis	MGYG000000076	MGYG000085606	-0.998781
0.000183503	0.000183503	d__Bacteria;p__Firmicutes_A;c__Clostridia;o__Oscillospirales;f__Acutalibacteraceae;g__Clostridium_A;s__Clostridium_A leptum	MGYG000000069	MGYG000058750	0.706383
0.000404172	0.000404172	d__Bacteria;p__Firmicutes_A;c__Clostridia;o__Oscillospirales;f__Acutalibacteraceae;g__UMGS1071;s__UMGS1071 sp900542375	MGYG000004236	MGYG000229355	0.768901
0.000116978	0.000116978	d__Bacteria;p__Firmicutes_A;c__Clostridia;o__Oscillospirales;f__Oscillospiraceae;g__UBA5446;s__UBA5446 sp900544295	MGYG000002152	MGYG000275638	1.32603
0.000314013	0.000314013	d__Bacteria;p__Firmicutes_A;c__Clostridia;o__Oscillospirales;f__Ruminococcaceae;g__D5;s__D5 sp900113995	MGYG000004663	MGYG000007767	1.11588
0.000237753	0.000237753	d__Bacteria;p__Firmicutes_A;c__Clostridia;o__Oscillospirales;f__Ruminococcaceae;g__Fournierella;s__Fournierella sp900543285	MGYG000004126	MGYG000288039	1.3328
5.07381e-06	5.07381e-06	d__Bacteria;p__Firmicutes_A;c__Clostridia;o__Oscillospirales;f__Ruminococcaceae;g__Ruthenibacterium;s__Ruthenibacterium lactatiformans	MGYG000003682	MGYG000162149	0.888913
0.000215845	0.000215845	d__Bacteria;p__Firmicutes;c__Bacilli;o__Erysipelotrichales;f__Erysipelotrichaceae;g__Clostridium_AQ;s__Clostridium_AQ innocuum	MGYG000001396	MGYG000116515	0.853847
0.000104033	0.000104033	d__Bacteria;p__Firmicutes;c__Bacilli;o__Lactobacillales;f__Streptococcaceae;g__Streptococcus;s__Streptococcus parasanguinis_B	MGYG000000199	MGYG000268725	-2.4722

## Sheet: Sup. Table 2D
Supplementary Table 2D: Species-level representative genomes of UHGG passing the 0.10 FDR threshold for the Parkinson's disease MWAS: 99% 0-1 thresholding model. P-values were obtained by 2-sided z-tests for the ANI covariate from a logistic regression model. Multiple testing correction for FDR was done via Benjamini-Hochberg.
P-val	Lineage	Species representative	Genome	Regression coefficient (effect size)
0.00109993	0.00109993	d__Bacteria;p__Actinobacteriota;c__Actinomycetia;o__Actinomycetales;f__Bifidobacteriaceae;g__Bifidobacterium;s__Bifidobacterium bifidum	MGYG000002396	MGYG000149993	0.977495
0.000745483	0.000745483	d__Bacteria;p__Actinobacteriota;c__Actinomycetia;o__Actinomycetales;f__Bifidobacteriaceae;g__Bifidobacterium;s__Bifidobacterium dentium	MGYG000001354	MGYG000258463	2.16186
2.80605e-05	2.80605e-05	d__Bacteria;p__Actinobacteriota;c__Actinomycetia;o__Actinomycetales;f__Bifidobacteriaceae;g__Bifidobacterium;s__Bifidobacterium infantis	MGYG000001292	MGYG000036240	0.891374
0.00105347	0.00105347	d__Bacteria;p__Actinobacteriota;c__Actinomycetia;o__Actinomycetales;f__Bifidobacteriaceae;g__Bifidobacterium;s__Bifidobacterium pseudocatenulatum	MGYG000003683	MGYG000056717	0.913139
0.000626567	0.000626567	d__Bacteria;p__Actinobacteriota;c__Coriobacteriia;o__Coriobacteriales;f__Coriobacteriaceae;g__Collinsella;s__Collinsella aerofaciens_F	MGYG000000085	MGYG000258430	55334.2
0.00101951	0.00101951	d__Bacteria;p__Bacteroidota;c__Bacteroidia;o__Bacteroidales;f__Bacteroidaceae;g__Bacteroides;s__Bacteroides stercoris	MGYG000003681	MGYG000250640	0.880492
0.000666552	0.000666552	d__Bacteria;p__Bacteroidota;c__Bacteroidia;o__Bacteroidales;f__Bacteroidaceae;g__Bacteroides;s__Bacteroides uniformis	MGYG000001346	MGYG000085967	0.630591
0.000622331	0.000622331	d__Bacteria;p__Bacteroidota;c__Bacteroidia;o__Bacteroidales;f__Rikenellaceae;g__Alistipes_A;s__Alistipes_A indistinctus	MGYG000001385	MGYG000214451	0.743906
0.00114629	0.00114629	d__Bacteria;p__Firmicutes_A;c__Clostridia_A;o__Christensenellales;f__QAND01;g__UMGS1975;s__UMGS1975 sp900546685	MGYG000002681	MGYG000025147	0.734236
0.000388593	0.000388593	d__Bacteria;p__Firmicutes_A;c__Clostridia;o__Lachnospirales;f__Lachnospiraceae;g__Agathobacter;s__Agathobacter faecis	MGYG000003694	MGYG000180866	-1.19354
0.000932239	0.000932239	d__Bacteria;p__Firmicutes_A;c__Clostridia;o__Lachnospirales;f__Lachnospiraceae;g__Agathobacter;s__Agathobacter sp000434275	MGYG000000136	MGYG000167404	-1.69166
0.000918593	0.000918593	d__Bacteria;p__Firmicutes_A;c__Clostridia;o__Lachnospirales;f__Lachnospiraceae;g__Blautia_A;s__Blautia_A massiliensis	MGYG000000142	MGYG000078200	-0.624408
0.00116069	0.00116069	d__Bacteria;p__Firmicutes_A;c__Clostridia;o__Lachnospirales;f__Lachnospiraceae;g__Blautia_A;s__Blautia_A wexlerae_A	MGYG000001338	MGYG000250035	-0.649865
0.000446429	0.000446429	d__Bacteria;p__Firmicutes_A;c__Clostridia;o__Lachnospirales;f__Lachnospiraceae;g__Clostridium_Q;s__Clostridium_Q sp000435655	MGYG000003074	MGYG000087697	-1.86147
6.80118e-06	6.80118e-06	d__Bacteria;p__Firmicutes_A;c__Clostridia;o__Lachnospirales;f__Lachnospiraceae;g__Dorea_A;s__Dorea_A longicatena	MGYG000000038	MGYG000020909	-1.55266
0.00106109	0.00106109	d__Bacteria;p__Firmicutes_A;c__Clostridia;o__Lachnospirales;f__Lachnospiraceae;g__Eisenbergiella;s__Eisenbergiella tayi	MGYG000002330	MGYG000005661	1.16914
0.000247117	0.000247117	d__Bacteria;p__Firmicutes_A;c__Clostridia;o__Lachnospirales;f__Lachnospiraceae;g__Faecalimonas;s__Faecalimonas umbilicata	MGYG000001439	MGYG000283036	-1.28307
0.00118086	0.00118086	d__Bacteria;p__Firmicutes_A;c__Clostridia;o__Lachnospirales;f__Lachnospiraceae;g__Mediterraneibacter;s__Mediterraneibacter lactaris	MGYG000001310	MGYG000252322	-0.762388
7.0484e-05	7.0484e-05	d__Bacteria;p__Firmicutes_A;c__Clostridia;o__Lachnospirales;f__Lachnospiraceae;g__Roseburia;s__Roseburia intestinalis	MGYG000000076	MGYG000085606	-0.998781
0.00104878	0.00104878	d__Bacteria;p__Firmicutes_A;c__Clostridia;o__Lachnospirales;f__Lachnospiraceae;g__UMGS1375;s__UMGS1375 sp900066615	MGYG000000140	MGYG000209033	-0.975734
0.000859498	0.000859498	d__Bacteria;p__Firmicutes_A;c__Clostridia;o__Oscillospirales;f__Acutalibacteraceae;g__Acutalibacter;s__Acutalibacter timonensis	MGYG000001539	MGYG000010852	0.791775
0.000183503	0.000183503	d__Bacteria;p__Firmicutes_A;c__Clostridia;o__Oscillospirales;f__Acutalibacteraceae;g__Clostridium_A;s__Clostridium_A leptum	MGYG000000069	MGYG000058750	0.706383
0.00106388	0.00106388	d__Bacteria;p__Firmicutes_A;c__Clostridia;o__Oscillospirales;f__Acutalibacteraceae;g__UMGS1071;s__UMGS1071 sp900542375	MGYG000004236	MGYG000158706	0.732098
0.000970253	0.000970253	d__Bacteria;p__Firmicutes_A;c__Clostridia;o__Oscillospirales;f__Oscillospiraceae;g__UBA5446;s__UBA5446 sp900544295	MGYG000002152	MGYG000068939	1.17593
0.000999713	0.000999713	d__Bacteria;p__Firmicutes_A;c__Clostridia;o__Oscillospirales;f__Ruminococcaceae;g__Anaerotruncus;s__Anaerotruncus massiliensis	MGYG000004618	MGYG000005137	1.07089
0.000314013	0.000314013	d__Bacteria;p__Firmicutes_A;c__Clostridia;o__Oscillospirales;f__Ruminococcaceae;g__D5;s__D5 sp900113995	MGYG000004663	MGYG000007767	1.11588
0.000904816	0.000904816	d__Bacteria;p__Firmicutes_A;c__Clostridia;o__Oscillospirales;f__Ruminococcaceae;g__Fournierella;s__Fournierella sp900543285	MGYG000004126	MGYG000045211	1.13177
5.07381e-06	5.07381e-06	d__Bacteria;p__Firmicutes_A;c__Clostridia;o__Oscillospirales;f__Ruminococcaceae;g__Ruthenibacterium;s__Ruthenibacterium lactatiformans	MGYG000003682	MGYG000162149	0.888913
0.000863578	0.000863578	d__Bacteria;p__Firmicutes_C;c__Negativicutes;o__Acidaminococcales;f__Acidaminococcaceae;g__Phascolarctobacterium;s__Phascolarctobacterium faecium	MGYG000004769	MGYG000115659	-1.02019
0.000693914	0.000693914	d__Bacteria;p__Firmicutes_C;c__Negativicutes;o__Veillonellales;f__Dialisteraceae;g__Dialister;s__Dialister invisus	MGYG000004158	MGYG000163623	-1.85604
0.000498867	0.000498867	d__Bacteria;p__Firmicutes;c__Bacilli;o__Erysipelotrichales;f__Erysipelotrichaceae;g__Clostridium_AQ;s__Clostridium_AQ innocuum	MGYG000001396	MGYG000271422	0.88026
0.000974603	0.000974603	d__Bacteria;p__Firmicutes;c__Bacilli;o__Lactobacillales;f__Streptococcaceae;g__Streptococcus;s__Streptococcus mutans	MGYG000000277	MGYG000134881	1.57663
0.000104033	0.000104033	d__Bacteria;p__Firmicutes;c__Bacilli;o__Lactobacillales;f__Streptococcaceae;g__Streptococcus;s__Streptococcus parasanguinis_B	MGYG000000199	MGYG000268725	-2.4722
0.000997458	0.000997458	d__Bacteria;p__Verrucomicrobiota;c__Verrucomicrobiae;o__Verrucomicrobiales;f__Akkermansiaceae;g__Akkermansia;s__Akkermansia muciniphila	MGYG000002454	MGYG000239489	1.44817
0.00115214	0.00115214	d__Bacteria;p__Verrucomicrobiota;c__Verrucomicrobiae;o__Verrucomicrobiales;f__Akkermansiaceae;g__Akkermansia;s__Akkermansia sp001580195	MGYG000002378	MGYG000036374	0.922117

## Sheet: Sup. Table 2E
Supplementary Table 2E: Intersection of species with a genome passing the 0.05 FDR threshold for both models. P-values were obtained by 2-sided z-tests for the ANI covariate from a logistic regression model. Multiple testing correction for FDR was done via Benjamini-Hochberg.
d__Bacteria;p__Actinobacteriota;c__Actinomycetia;o__Actinomycetales;f__Bifidobacteriaceae;g__Bifidobacterium;s__Bifidobacterium dentium
d__Bacteria;p__Bacteroidota;c__Bacteroidia;o__Bacteroidales;f__Rikenellaceae;g__Alistipes_A;s__Alistipes_A indistinctus
d__Bacteria;p__Firmicutes_A;c__Clostridia_A;o__Christensenellales;f__QAND01;g__UMGS1975;s__UMGS1975 sp900546685
d__Bacteria;p__Firmicutes_A;c__Clostridia;o__Lachnospirales;f__Lachnospiraceae;g__Blautia_A;s__Blautia_A wexlerae_A
d__Bacteria;p__Firmicutes_A;c__Clostridia;o__Lachnospirales;f__Lachnospiraceae;g__Roseburia;s__Roseburia intestinalis
d__Bacteria;p__Firmicutes_A;c__Clostridia;o__Oscillospirales;f__Acutalibacteraceae;g__Clostridium_A;s__Clostridium_A leptum
d__Bacteria;p__Firmicutes_A;c__Clostridia;o__Oscillospirales;f__Acutalibacteraceae;g__UMGS1071;s__UMGS1071 sp900542375
d__Bacteria;p__Firmicutes_A;c__Clostridia;o__Oscillospirales;f__Oscillospiraceae;g__UBA5446;s__UBA5446 sp900544295
d__Bacteria;p__Firmicutes_A;c__Clostridia;o__Oscillospirales;f__Ruminococcaceae;g__D5;s__D5 sp900113995
d__Bacteria;p__Firmicutes_A;c__Clostridia;o__Oscillospirales;f__Ruminococcaceae;g__Fournierella;s__Fournierella sp900543285
d__Bacteria;p__Firmicutes_A;c__Clostridia;o__Oscillospirales;f__Ruminococcaceae;g__Ruthenibacterium;s__Ruthenibacterium lactatiformans
d__Bacteria;p__Firmicutes;c__Bacilli;o__Erysipelotrichales;f__Erysipelotrichaceae;g__Clostridium_AQ;s__Clostridium_AQ innocuum
d__Bacteria;p__Firmicutes;c__Bacilli;o__Lactobacillales;f__Streptococcaceae;g__Streptococcus;s__Streptococcus parasanguinis_B
